# Supplementary material for: Air Pollution as a Risk Indicator for Periodontitis
Source: Biomedicines. 2023 Feb 2;11(2):443. doi: 10.3390/biomedicines11020443 (PMC9953183; doi:10.3390/biomedicines11020443)
Supplement: Supplementary file 1 [file biomedicines-11-00443-s001.zip]

Archive with 1 entries (1 files):
- biomedicines-2172406-supplementary.pdf
